# Supplementary material for: Efficient Copper Biosorption by Rossellomorea sp. ZC255: Strain Characterization, Kinetic–Equilibrium Analysis, and Genomic Perspectives
Source: Microorganisms. 2025 Aug 7;13(8):1839. doi: 10.3390/microorganisms13081839 (PMC12388574; doi:10.3390/microorganisms13081839)
Supplement: Supplementary file 1 [file microorganisms-13-01839-s001.zip]

Archive with 1 entries (1 files):
- microorganisms-3734865-supplementary.pdf
